# Supplementary material for: Bone Proteomics Method Optimization for Forensic Investigations
Source: J Proteome Res. 2024 Apr 15;23(5):1844–58. doi: 10.1021/acs.jproteome.4c00151 (PMC11077585; doi:10.1021/acs.jproteome.4c00151)
Supplement: Supplementary file 2 — pr4c00151_si_003.xlsx [file pr4c00151_si_003.xlsx]

## Sheet: S5.1
Table S5.1 - Average Coverage results for "Workflow One" Proteins, comparing between the groups Procopio and Buckley and S-Trap
Protein.Names	Type	Average_Normalized_Coverage
A1AG1_HUMAN	Procopio_and_Buckley	4.47761
A1AG1_HUMAN	S-Trap	4.72637
A1AG2_HUMAN	Procopio_and_Buckley	4.52736
A1AG2_HUMAN	S-Trap	4.97512
A1AT_HUMAN	Procopio_and_Buckley	2.61318
A1AT_HUMAN	S-Trap	2.23285
A7XZE4_HUMAN	Procopio_and_Buckley	3.87324
A7XZE4_HUMAN	S-Trap	3.87324
AACT_HUMAN	Procopio_and_Buckley	2.52167
AACT_HUMAN	S-Trap	2.99448
AATC_HUMAN	Procopio_and_Buckley	2.17918
AATC_HUMAN	S-Trap	2.17918
AATM_HUMAN	Procopio_and_Buckley	2.7907
AATM_HUMAN	S-Trap	2.7907
ACTA_HUMAN	Procopio_and_Buckley	4.19982
ACTA_HUMAN	S-Trap	5.57029
ACTB_HUMAN	Procopio_and_Buckley	2.87111
ACTB_HUMAN	S-Trap	2.79111
AEBP1_HUMAN	Procopio_and_Buckley	0.741469
AEBP1_HUMAN	S-Trap	0.743619
ALBU_HUMAN	Procopio_and_Buckley	1.31363
ALBU_HUMAN	S-Trap	1.76245
ALDOA_HUMAN	Procopio_and_Buckley	2.47253
ALDOA_HUMAN	S-Trap	3.51648
AMBP_HUMAN	Procopio_and_Buckley	2.27273
AMBP_HUMAN	S-Trap	2.27273
ANT3_HUMAN	Procopio_and_Buckley	2.15517
ANT3_HUMAN	S-Trap	2.12823
ANXA2_HUMAN	Procopio_and_Buckley	3.24484
ANXA2_HUMAN	S-Trap	3.40216
ANXA5_HUMAN	Procopio_and_Buckley	2.8125
ANXA5_HUMAN	S-Trap	3.71875
ANXA6_HUMAN	Procopio_and_Buckley	1.3373
ANXA6_HUMAN	S-Trap	1.3373
AOC3_HUMAN	Procopio_and_Buckley	1.31062
AOC3_HUMAN	S-Trap	1.58148
APOA1_HUMAN	Procopio_and_Buckley	6.74157
APOA1_HUMAN	S-Trap	6.74157
APOA4_HUMAN	Procopio_and_Buckley	2.29798
APOA4_HUMAN	S-Trap	2.27273
APOC1_HUMAN	Procopio_and_Buckley	10.8434
APOC1_HUMAN	S-Trap	10.8434
APOD_HUMAN	Procopio_and_Buckley	3.91534
APOD_HUMAN	S-Trap	3.7037
APOE_HUMAN	Procopio_and_Buckley	3.28076
APOE_HUMAN	S-Trap	3.36125
ASPN_HUMAN	Procopio_and_Buckley	3.48684
ASPN_HUMAN	S-Trap	3.82775
AT1A1_HUMAN	Procopio_and_Buckley	1.07527
AT1A1_HUMAN	S-Trap	0.905833
ATPA_HUMAN	Procopio_and_Buckley	2.32226
ATPA_HUMAN	S-Trap	1.80832
ATPB_HUMAN	Procopio_and_Buckley	2.0794
ATPB_HUMAN	S-Trap	2.0794
C1QC_HUMAN	Procopio_and_Buckley	3.67347
C1QC_HUMAN	S-Trap	3.67347
CAH1_HUMAN	Procopio_and_Buckley	5.80186
CAH1_HUMAN	S-Trap	6.89655
CAH3_HUMAN	Procopio_and_Buckley	6.34615
CAH3_HUMAN	S-Trap	4.47115
CALM1_HUMAN	Procopio_and_Buckley	8.33333
CALM1_HUMAN	S-Trap	5.94439
CD36_HUMAN	Procopio_and_Buckley	1.48305
CD36_HUMAN	S-Trap	1.61547
CD44_HUMAN	Procopio_and_Buckley	1.61725
CD44_HUMAN	S-Trap	1.61725
CD9_HUMAN	Procopio_and_Buckley	4.38596
CD9_HUMAN	S-Trap	4.38596
CH60_HUMAN	Procopio_and_Buckley	5.2356
CH60_HUMAN	S-Trap	5.2356
CHAD_HUMAN	Procopio_and_Buckley	6.80594
CHAD_HUMAN	S-Trap	6.29142
CLC11_HUMAN	Procopio_and_Buckley	5.51084
CLC11_HUMAN	S-Trap	3.97139
CLUS_HUMAN	Procopio_and_Buckley	2.66518
CLUS_HUMAN	S-Trap	2.64957
CN37_HUMAN	Procopio_and_Buckley	1.94774
CN37_HUMAN	S-Trap	3.08789
CO1A1_HUMAN	Procopio_and_Buckley	0.887978
CO1A1_HUMAN	S-Trap	1.12022
CO1A2_HUMAN	Procopio_and_Buckley	1.0981
CO1A2_HUMAN	S-Trap	1.18594
CO2A1_HUMAN	Procopio_and_Buckley	1.21049
CO2A1_HUMAN	S-Trap	1.21049
CO3A1_HUMAN	Procopio_and_Buckley	0.750341
CO3A1_HUMAN	S-Trap	0.84956
CO3_HUMAN	Procopio_and_Buckley	1.00889
CO3_HUMAN	S-Trap	1.02225
CO5A1_HUMAN	Procopio_and_Buckley	1.26392
CO5A1_HUMAN	S-Trap	1.03373
CO6A1_HUMAN	Procopio_and_Buckley	0.927599
CO6A1_HUMAN	S-Trap	1.08301
CO6A2_HUMAN	Procopio_and_Buckley	0.961727
CO6A2_HUMAN	S-Trap	1.07949
CO6A3_HUMAN	Procopio_and_Buckley	0.311615
CO6A3_HUMAN	S-Trap	0.322107
CO9_HUMAN	Procopio_and_Buckley	1.9678
CO9_HUMAN	S-Trap	1.9678
COAA1_HUMAN	Procopio_and_Buckley	1.91176
COAA1_HUMAN	S-Trap	1.91176
COCA1_HUMAN	Procopio_and_Buckley	0.378714
COCA1_HUMAN	S-Trap	0.425546
COMA1_HUMAN	Procopio_and_Buckley	0.664207
COMA1_HUMAN	S-Trap	0.7522
CRP_HUMAN	Procopio_and_Buckley	4.46429
CRP_HUMAN	S-Trap	4.46429
CRYAB_HUMAN	Procopio_and_Buckley	4.57143
CRYAB_HUMAN	S-Trap	4.57143
CTHR1_HUMAN	Procopio_and_Buckley	3.29218
CTHR1_HUMAN	S-Trap	3.29218
CYC_HUMAN	Procopio_and_Buckley	7.61905
CYC_HUMAN	S-Trap	7.61905
DCD_HUMAN	Procopio_and_Buckley	10.4545
DCD_HUMAN	S-Trap	10
DERM_HUMAN	Procopio_and_Buckley	5.47264
DERM_HUMAN	S-Trap	5.47264
DESM_HUMAN	Procopio_and_Buckley	2.44681
DESM_HUMAN	S-Trap	2.12766
DESP_HUMAN	Procopio_and_Buckley	0.278649
DESP_HUMAN	S-Trap	0.278649
DPYL2_HUMAN	Procopio_and_Buckley	1.92308
DPYL2_HUMAN	S-Trap	2.65152
EF1A1_HUMAN	Procopio_and_Buckley	2.5201
EF1A1_HUMAN	S-Trap	2.5974
ENOA_HUMAN	Procopio_and_Buckley	3.99386
ENOA_HUMAN	S-Trap	3.85561
FA10_HUMAN	Procopio_and_Buckley	2.2541
FA10_HUMAN	S-Trap	2.21877
FA9_HUMAN	Procopio_and_Buckley	1.8872
FA9_HUMAN	S-Trap	2.13821
FABPH_HUMAN	Procopio_and_Buckley	7.89474
FABPH_HUMAN	S-Trap	8.27068
FBN1_HUMAN	Procopio_and_Buckley	0.243817
FBN1_HUMAN	S-Trap	0.243817
FETUA_HUMAN	Procopio_and_Buckley	1.90736
FETUA_HUMAN	S-Trap	1.90736
FINC_HUMAN	Procopio_and_Buckley	0.432949
FINC_HUMAN	S-Trap	0.444086
FLNA_HUMAN	Procopio_and_Buckley	0.434454
FLNA_HUMAN	S-Trap	0.302229
FLNC_HUMAN	Procopio_and_Buckley	0.587156
FLNC_HUMAN	S-Trap	0.550459
FMOD_HUMAN	Procopio_and_Buckley	3.25569
FMOD_HUMAN	S-Trap	2.33029
G3P_HUMAN	Procopio_and_Buckley	3.72139
G3P_HUMAN	S-Trap	4.47761
GELS_HUMAN	Procopio_and_Buckley	1.02302
GELS_HUMAN	S-Trap	1.02302
H2A1A_HUMAN	Procopio_and_Buckley	6.87023
H2A1A_HUMAN	S-Trap	6.87023
H2B1B_HUMAN	Procopio_and_Buckley	7.61905
H2B1B_HUMAN	S-Trap	8.73016
H31T_HUMAN	Procopio_and_Buckley	5.14706
H31T_HUMAN	S-Trap	5.14706
H4_HUMAN	Procopio_and_Buckley	9.96201
H4_HUMAN	S-Trap	11.6505
HBA_HUMAN	Procopio_and_Buckley	7.22596
HBA_HUMAN	S-Trap	6.5493
HBB_HUMAN	Procopio_and_Buckley	7.02138
HBB_HUMAN	S-Trap	9.77324
HBD_HUMAN	Procopio_and_Buckley	8.84354
HBD_HUMAN	S-Trap	8.84354
HPT_HUMAN	Procopio_and_Buckley	2.19436
HPT_HUMAN	S-Trap	2.27148
HRG_HUMAN	Procopio_and_Buckley	1.53968
HRG_HUMAN	S-Trap	1.67196
HSP7C_HUMAN	Procopio_and_Buckley	1.85759
HSP7C_HUMAN	S-Trap	1.85759
HSPB1_HUMAN	Procopio_and_Buckley	6.34146
HSPB1_HUMAN	S-Trap	4.42276
HTRA1_HUMAN	Procopio_and_Buckley	2.5
HTRA1_HUMAN	S-Trap	2.46875
IBP5_HUMAN	Procopio_and_Buckley	4.36275
IBP5_HUMAN	S-Trap	3.65021
IGHA1_HUMAN	Procopio_and_Buckley	2.22265
IGHA1_HUMAN	S-Trap	2.46545
IGHG1_HUMAN	Procopio_and_Buckley	3.54458
IGHG1_HUMAN	S-Trap	3.07435
IGHG3_HUMAN	Procopio_and_Buckley	1.79372
IGHG3_HUMAN	S-Trap	1.79372
IGKC_HUMAN	Procopio_and_Buckley	15.8879
IGKC_HUMAN	S-Trap	18.5047
IGLC1_HUMAN	Procopio_and_Buckley	14.1509
IGLC1_HUMAN	S-Trap	14.1509
KAZD1_HUMAN	Procopio_and_Buckley	2.96053
KAZD1_HUMAN	S-Trap	2.96053
KCRB_HUMAN	Procopio_and_Buckley	2.88714
KCRB_HUMAN	S-Trap	2.88714
KCRM_HUMAN	Procopio_and_Buckley	3.45582
KCRM_HUMAN	S-Trap	3.54331
KNG1_HUMAN	Procopio_and_Buckley	2.43271
KNG1_HUMAN	S-Trap	1.54744
KPYM_HUMAN	Procopio_and_Buckley	2.07156
KPYM_HUMAN	S-Trap	1.50659
KREM2_HUMAN	Procopio_and_Buckley	2.38095
KREM2_HUMAN	S-Trap	2.38095
KSR1_HUMAN	Procopio_and_Buckley	0.866739
KSR1_HUMAN	S-Trap	0.866739
LCN1_HUMAN	Procopio_and_Buckley	6.25
LCN1_HUMAN	S-Trap	6.25
LEG1_HUMAN	Procopio_and_Buckley	5.92593
LEG1_HUMAN	S-Trap	8.69136
LUM_HUMAN	Procopio_and_Buckley	2.65286
LUM_HUMAN	S-Trap	2.61341
LV147_HUMAN	Procopio_and_Buckley	11.1111
LV147_HUMAN	S-Trap	11.1111
LYOX_HUMAN	Procopio_and_Buckley	3.11751
LYOX_HUMAN	S-Trap	3.11751
LYSC_HUMAN	Procopio_and_Buckley	4.72973
LYSC_HUMAN	S-Trap	4.72973
MFGM_HUMAN	Procopio_and_Buckley	2.60386
MFGM_HUMAN	S-Trap	2.67011
MGP_HUMAN	Procopio_and_Buckley	10.6796
MGP_HUMAN	S-Trap	10.6796
MIME_HUMAN	Procopio_and_Buckley	3.00895
MIME_HUMAN	S-Trap	3.02013
MYG_HUMAN	Procopio_and_Buckley	5.93074
MYG_HUMAN	S-Trap	6.02968
MYH11_HUMAN	Procopio_and_Buckley	0.642326
MYH11_HUMAN	S-Trap	0.456389
MYH2_HUMAN	Procopio_and_Buckley	0.656878
MYH2_HUMAN	S-Trap	0.682638
MYH7_HUMAN	Procopio_and_Buckley	0.478036
MYH7_HUMAN	S-Trap	0.671835
MYH9_HUMAN	Procopio_and_Buckley	1.08418
MYH9_HUMAN	S-Trap	0.534214
MYPC1_HUMAN	Procopio_and_Buckley	0.84721
MYPC1_HUMAN	S-Trap	0.876424
MYPR_HUMAN	Procopio_and_Buckley	3.15884
MYPR_HUMAN	S-Trap	2.88809
OLFL1_HUMAN	Procopio_and_Buckley	1.99005
OLFL1_HUMAN	S-Trap	1.99005
OLFL3_HUMAN	Procopio_and_Buckley	1.97044
OLFL3_HUMAN	S-Trap	1.97044
OMD_HUMAN	Procopio_and_Buckley	2.28029
OMD_HUMAN	S-Trap	2.09026
OSTCN_HUMAN	Procopio_and_Buckley	19
OSTCN_HUMAN	S-Trap	19
OSTP_HUMAN	Procopio_and_Buckley	5.24416
OSTP_HUMAN	S-Trap	4.22505
PCOC1_HUMAN	Procopio_and_Buckley	3.48924
PCOC1_HUMAN	S-Trap	2.00445
PDIA3_HUMAN	Procopio_and_Buckley	2.17822
PDIA3_HUMAN	S-Trap	2.17822
PEBP1_HUMAN	Procopio_and_Buckley	4.27807
PEBP1_HUMAN	S-Trap	4.27807
PEDF_HUMAN	Procopio_and_Buckley	4.06699
PEDF_HUMAN	S-Trap	4.11648
PGBM_HUMAN	Procopio_and_Buckley	0.227739
PGBM_HUMAN	S-Trap	0.218629
PGS1_HUMAN	Procopio_and_Buckley	2.5
PGS1_HUMAN	S-Trap	4.63768
PGS2_HUMAN	Procopio_and_Buckley	3.3519
PGS2_HUMAN	S-Trap	3.17549
PIGR_HUMAN	Procopio_and_Buckley	2.74869
PIGR_HUMAN	S-Trap	1.96335
POSTN_HUMAN	Procopio_and_Buckley	0.956938
POSTN_HUMAN	S-Trap	1.1563
PPBT_HUMAN	Procopio_and_Buckley	6.33061
PPBT_HUMAN	S-Trap	5.10661
PPIA_HUMAN	Procopio_and_Buckley	7.27273
PPIA_HUMAN	S-Trap	5.45455
PRDX1_HUMAN	Procopio_and_Buckley	5.52764
PRDX1_HUMAN	S-Trap	5.39059
PRELP_HUMAN	Procopio_and_Buckley	2.35602
PRELP_HUMAN	S-Trap	2.59841
PROC_HUMAN	Procopio_and_Buckley	4.2444
PROC_HUMAN	S-Trap	2.92119
PROS_HUMAN	Procopio_and_Buckley	1.24753
PROS_HUMAN	S-Trap	1.58407
PROZ_HUMAN	Procopio_and_Buckley	2.96667
PROZ_HUMAN	S-Trap	2.05
Q6ZN40_HUMAN	Procopio_and_Buckley	3.74915
Q6ZN40_HUMAN	S-Trap	4.29448
RL40_HUMAN	Procopio_and_Buckley	7.21354
RL40_HUMAN	S-Trap	7.03125
S10A8_HUMAN	Procopio_and_Buckley	11.828
S10A8_HUMAN	S-Trap	11.1111
S10A9_HUMAN	Procopio_and_Buckley	7.89474
S10A9_HUMAN	S-Trap	6.49123
SAMP_HUMAN	Procopio_and_Buckley	4.82925
SAMP_HUMAN	S-Trap	4.93274
SH3K1_HUMAN	Procopio_and_Buckley	1.35338
SH3K1_HUMAN	S-Trap	1.35338
SIAL_HUMAN	Procopio_and_Buckley	2.83912
SIAL_HUMAN	S-Trap	3.21767
SODE_HUMAN	Procopio_and_Buckley	6.59722
SODE_HUMAN	S-Trap	6.26437
SODM_HUMAN	Procopio_and_Buckley	4.05405
SODM_HUMAN	S-Trap	4.8048
SPP24_HUMAN	Procopio_and_Buckley	3.91785
SPP24_HUMAN	S-Trap	4.14253
SPRC_HUMAN	Procopio_and_Buckley	3.27833
SPRC_HUMAN	S-Trap	3.59736
TAGL_HUMAN	Procopio_and_Buckley	5.72139
TAGL_HUMAN	S-Trap	4.47761
TBA1A_HUMAN	Procopio_and_Buckley	3.32594
TBA1A_HUMAN	S-Trap	2.25425
TBB2A_HUMAN	Procopio_and_Buckley	2.02247
TBB2A_HUMAN	S-Trap	2.69663
TBB5_HUMAN	Procopio_and_Buckley	2.35682
TBB5_HUMAN	S-Trap	3.37838
TENA_HUMAN	Procopio_and_Buckley	0.429272
TENA_HUMAN	S-Trap	0.545207
TETN_HUMAN	Procopio_and_Buckley	10.0888
TETN_HUMAN	S-Trap	10.396
TGFB1_HUMAN	Procopio_and_Buckley	2.82051
TGFB1_HUMAN	S-Trap	2.82051
THRB_HUMAN	Procopio_and_Buckley	1.60772
THRB_HUMAN	S-Trap	1.62379
TITIN_HUMAN	Procopio_and_Buckley	0.0286243
TITIN_HUMAN	S-Trap	0.0255338
TM119_HUMAN	Procopio_and_Buckley	6.7264
TM119_HUMAN	S-Trap	4.00924
TPIS_HUMAN	Procopio_and_Buckley	3.21285
TPIS_HUMAN	S-Trap	4.79697
TSP1_HUMAN	Procopio_and_Buckley	0.982906
TSP1_HUMAN	S-Trap	0.962963
TTHY_HUMAN	Procopio_and_Buckley	8.84354
TTHY_HUMAN	S-Trap	8.94819
VIME_HUMAN	Procopio_and_Buckley	2.53219
VIME_HUMAN	S-Trap	3.09728
VTNC_HUMAN	Procopio_and_Buckley	3.13808
VTNC_HUMAN	S-Trap	3.14505
ZA2G_HUMAN	Procopio_and_Buckley	4.02685
ZA2G_HUMAN	S-Trap	3.3557
ZPI_HUMAN	Procopio_and_Buckley	2.47748
ZPI_HUMAN	S-Trap	2.47748

## Sheet: S5.2
Table S5.2 - Welch T-Test for "Workflow One" Coverage Results; Proteins present here are those that did not have identical coverage between groups.
Protein.Names	Method.A	Method.B	statistic	df	p	p.signif
AACT_HUMAN	Procopio and Buckley	S-Trap	-1.72386	33.5032	0.0939507	ns
ACTA_HUMAN	Procopio and Buckley	S-Trap	-2.71263	5	0.0421439	significant
ACTB_HUMAN	Procopio and Buckley	S-Trap	0.89008	33.6412	0.379744	ns
AEBP1_HUMAN	Procopio and Buckley	S-Trap	-0.165504	36.1658	0.869469	ns
ALBU_HUMAN	Procopio and Buckley	S-Trap	-8.14957	29	5.49589e-09	significant
ANT3_HUMAN	Procopio and Buckley	S-Trap	1	23	0.327716	ns
APOA4_HUMAN	Procopio and Buckley	S-Trap	1	29	0.325582	ns
APOE_HUMAN	Procopio and Buckley	S-Trap	-0.36873	56.5404	0.713706	ns
ASPN_HUMAN	Procopio and Buckley	S-Trap	-1.77288	25.2692	0.0883055	ns
ATPA_HUMAN	Procopio and Buckley	S-Trap	18	18	5.8889e-13	significant
CAH1_HUMAN	Procopio and Buckley	S-Trap	-1.77471	6	0.126298	ns
CD36_HUMAN	Procopio and Buckley	S-Trap	-3.41565	7	0.0112014	significant
CHAD_HUMAN	Procopio and Buckley	S-Trap	1.70076	46.5738	0.0956574	ns
CLC11_HUMAN	Procopio and Buckley	S-Trap	11.322	41.8057	2.58736e-14	significant
CLUS_HUMAN	Procopio and Buckley	S-Trap	1.05421	45.0419	0.297408	ns
CO1A1_HUMAN	Procopio and Buckley	S-Trap	-6.15817	29	1.03299e-06	significant
CO1A2_HUMAN	Procopio and Buckley	S-Trap	-2.15887	29	0.0392713	significant
CO3_HUMAN	Procopio and Buckley	S-Trap	-2.72554	26	0.0113328	significant
CO5A1_HUMAN	Procopio and Buckley	S-Trap	1.93689	18.3848	0.0682805	ns
CO6A1_HUMAN	Procopio and Buckley	S-Trap	-3.3614	54.2394	0.0014267	significant
CO6A2_HUMAN	Procopio and Buckley	S-Trap	-6	24	3.40731e-06	significant
CO6A3_HUMAN	Procopio and Buckley	S-Trap	-0.589609	57.3901	0.557767	ns
COCA1_HUMAN	Procopio and Buckley	S-Trap	-2.21136	46.0873	0.0320098	significant
COMA1_HUMAN	Procopio and Buckley	S-Trap	-1.83037	26.6339	0.0784071	ns
DPYL2_HUMAN	Procopio and Buckley	S-Trap	-12.0416	29	8.32979e-13	significant
EF1A1_HUMAN	Procopio and Buckley	S-Trap	-3.87298	27	0.000618732	significant
FA10_HUMAN	Procopio and Buckley	S-Trap	1.41019	28	0.169496	ns
FA9_HUMAN	Procopio and Buckley	S-Trap	-3.66407	55.6645	0.000554871	significant
FINC_HUMAN	Procopio and Buckley	S-Trap	-2.28905	28	0.0298238	significant
FMOD_HUMAN	Procopio and Buckley	S-Trap	8.52686	30.0315	1.61582e-09	significant
H2B1B_HUMAN	Procopio and Buckley	S-Trap	-2.24876	49.18	0.0290405	significant
H4_HUMAN	Procopio and Buckley	S-Trap	-4.66137	22	0.000119976	significant
HBA_HUMAN	Procopio and Buckley	S-Trap	1.05146	23.5275	0.303729	ns
HBB_HUMAN	Procopio and Buckley	S-Trap	-4.75746	31.896	4.04434e-05	significant
HRG_HUMAN	Procopio and Buckley	S-Trap	-4.39855	10.5619	0.00117408	significant
HTRA1_HUMAN	Procopio and Buckley	S-Trap	1.8311	19	0.0828138	ns
IBP5_HUMAN	Procopio and Buckley	S-Trap	10.595	55.9596	5.44866e-15	significant
IGHA1_HUMAN	Procopio and Buckley	S-Trap	-4.3562	35.6728	0.000106831	significant
IGHG1_HUMAN	Procopio and Buckley	S-Trap	8.91572	50.9138	5.63328e-12	significant
KCRM_HUMAN	Procopio and Buckley	S-Trap	-0.158384	12.2863	0.876728	ns
KNG1_HUMAN	Procopio and Buckley	S-Trap	5.42374	50.1506	1.68225e-06	significant
LUM_HUMAN	Procopio and Buckley	S-Trap	1.7358	41.7687	0.0899727	ns
MFGM_HUMAN	Procopio and Buckley	S-Trap	-0.759584	2.10345	0.523418	ns
MIME_HUMAN	Procopio and Buckley	S-Trap	-1	29	0.325582	ns
OMD_HUMAN	Procopio and Buckley	S-Trap	1.02113	31.1602	0.315058	ns
OSTP_HUMAN	Procopio and Buckley	S-Trap	3.8619	42.6471	0.000376725	significant
PCOC1_HUMAN	Procopio and Buckley	S-Trap	12.0416	29	8.32979e-13	significant
PEDF_HUMAN	Procopio and Buckley	S-Trap	-1	28	0.325875	ns
PGBM_HUMAN	Procopio and Buckley	S-Trap	3.52542	29	0.00142583	significant
PGS1_HUMAN	Procopio and Buckley	S-Trap	-8.00274	50.6223	1.51352e-10	significant
PGS2_HUMAN	Procopio and Buckley	S-Trap	1.1282	52.5567	0.264361	ns
POSTN_HUMAN	Procopio and Buckley	S-Trap	-1	5	0.363217	ns
PPBT_HUMAN	Procopio and Buckley	S-Trap	2.9016	36.8932	0.00622748	significant
PRELP_HUMAN	Procopio and Buckley	S-Trap	-1.45857	33.3306	0.154043	ns
PROC_HUMAN	Procopio and Buckley	S-Trap	6.74847	44.8923	2.43469e-08	significant
PROS_HUMAN	Procopio and Buckley	S-Trap	-4.82302	39.3228	2.14973e-05	significant
PROZ_HUMAN	Procopio and Buckley	S-Trap	22	51.2187	9.27997e-28	significant
Q6ZN40_HUMAN	Procopio and Buckley	S-Trap	-4.5607	26	0.000107183	significant
RL40_HUMAN	Procopio and Buckley	S-Trap	1	29	0.325582	ns
SAMP_HUMAN	Procopio and Buckley	S-Trap	-0.433348	22.4817	0.668891	ns
SIAL_HUMAN	Procopio and Buckley	S-Trap	-6	14	3.25478e-05	significant
SODE_HUMAN	Procopio and Buckley	S-Trap	1.80233	37.0123	0.0796418	ns
SPP24_HUMAN	Procopio and Buckley	S-Trap	-1.95489	54.3054	0.055752	ns
SPRC_HUMAN	Procopio and Buckley	S-Trap	-3.6637	32.937	0.00086597	significant
TBA1A_HUMAN	Procopio and Buckley	S-Trap	29	29	5.69665e-23	significant
TBB5_HUMAN	Procopio and Buckley	S-Trap	-10.5039	27	4.89374e-11	significant
TENA_HUMAN	Procopio and Buckley	S-Trap	-2.98553	25.4872	0.00617392	significant
TETN_HUMAN	Procopio and Buckley	S-Trap	-1.44016	28	0.160909	ns
THRB_HUMAN	Procopio and Buckley	S-Trap	-1	29	0.325582	ns
TITIN_HUMAN	Procopio and Buckley	S-Trap	1.29117	51.5148	0.202409	ns
TM119_HUMAN	Procopio and Buckley	S-Trap	4.99644	50.0032	7.52424e-06	significant
TSP1_HUMAN	Procopio and Buckley	S-Trap	0.753772	57.4216	0.454066	ns
TTHY_HUMAN	Procopio and Buckley	S-Trap	-2.13201	25	0.0430144	significant
VIME_HUMAN	Procopio and Buckley	S-Trap	-1.65167	10.6943	0.127628	ns
VTNC_HUMAN	Procopio and Buckley	S-Trap	-0.273039	29	0.786758	ns
A1AG2_HUMAN	Procopio and Buckley	S-Trap	-13.0767	19	5.99044e-11	significant
A1AT_HUMAN	Procopio and Buckley	S-Trap	3.11278	53.0429	0.00298442	significant
APOD_HUMAN	Procopio and Buckley	S-Trap	1	4	0.373901	ns
AT1A1_HUMAN	Procopio and Buckley	S-Trap	13.7295	29	3.21775e-14	significant
CAH3_HUMAN	Procopio and Buckley	S-Trap	1.0103	3.92835	0.370469	ns
CALM1_HUMAN	Procopio and Buckley	S-Trap	1.32811	15.8752	0.202922	ns
ENOA_HUMAN	Procopio and Buckley	S-Trap	0.218628	2.24301	0.845248	ns
G3P_HUMAN	Procopio and Buckley	S-Trap	-2.98031	14	0.00993154	significant
HPT_HUMAN	Procopio and Buckley	S-Trap	-0.448871	16.2146	0.659466	ns
IGKC_HUMAN	Procopio and Buckley	S-Trap	-20.1494	29	1.34172e-18	significant
LEG1_HUMAN	Procopio and Buckley	S-Trap	-20.1494	29	1.34172e-18	significant
MYG_HUMAN	Procopio and Buckley	S-Trap	-0.116891	8.50743	0.909659	ns

## Sheet: S5.3
Table S5.3 - Average Coverage results for "Workflow Two" Proteins, comparing between the groups GuHCl and SDS
Protein.Names	Type	Average_Normalized_Coverage
A1AG1_HUMAN	GuHCl	4.72637
A1AG1_HUMAN	SDS	5.87969
A1AG2_HUMAN	GuHCl	4.97512
A1AG2_HUMAN	SDS	4.97512
A1AT_HUMAN	GuHCl	2.23285
A1AT_HUMAN	SDS	2.20096
A7XZE4_HUMAN	GuHCl	3.87324
A7XZE4_HUMAN	SDS	3.87324
AACT_HUMAN	GuHCl	2.99448
AACT_HUMAN	SDS	2.6383
AATC_HUMAN	GuHCl	2.17918
AATC_HUMAN	SDS	2.17918
AATM_HUMAN	GuHCl	2.7907
AATM_HUMAN	SDS	2.7907
ACTA_HUMAN	GuHCl	5.57029
ACTA_HUMAN	SDS	5.47303
ACTB_HUMAN	GuHCl	2.79111
ACTB_HUMAN	SDS	2.91556
ACTN1_HUMAN	GuHCl	1.90583
ACTN1_HUMAN	SDS	1.90583
ACTN4_HUMAN	GuHCl	1.53677
ACTN4_HUMAN	SDS	1.53677
ADT1_HUMAN	GuHCl	2.68456
ADT1_HUMAN	SDS	2.68456
AEBP1_HUMAN	GuHCl	0.743619
AEBP1_HUMAN	SDS	0.744819
ALBU_HUMAN	GuHCl	1.76245
ALBU_HUMAN	SDS	1.63109
ALDOA_HUMAN	GuHCl	3.51648
ALDOA_HUMAN	SDS	3.40659
AMBP_HUMAN	GuHCl	2.27273
AMBP_HUMAN	SDS	2.27273
ANT3_HUMAN	GuHCl	2.12823
ANT3_HUMAN	SDS	2.12931
ANXA1_HUMAN	GuHCl	3.14822
ANXA1_HUMAN	SDS	3.22736
ANXA2_HUMAN	GuHCl	3.40216
ANXA2_HUMAN	SDS	3.52016
ANXA5_HUMAN	GuHCl	3.71875
ANXA5_HUMAN	SDS	3.75
ANXA6_HUMAN	GuHCl	1.3373
ANXA6_HUMAN	SDS	1.3373
AOC3_HUMAN	GuHCl	1.58148
AOC3_HUMAN	SDS	1.34557
APOA1_HUMAN	GuHCl	6.74157
APOA1_HUMAN	SDS	6.74157
APOA4_HUMAN	GuHCl	2.27273
APOA4_HUMAN	SDS	2.27273
APOB_HUMAN	GuHCl	0.279421
APOB_HUMAN	SDS	0.256184
APOC1_HUMAN	GuHCl	10.8434
APOC1_HUMAN	SDS	10.8434
APOD_HUMAN	GuHCl	3.7037
APOD_HUMAN	SDS	4.2735
APOE_HUMAN	GuHCl	3.36125
APOE_HUMAN	SDS	3.89064
ARGI1_HUMAN	GuHCl	3.41615
ARGI1_HUMAN	SDS	3.41615
ASPN_HUMAN	GuHCl	3.82775
ASPN_HUMAN	SDS	3.54067
AT1A1_HUMAN	GuHCl	0.905833
AT1A1_HUMAN	SDS	0.912349
ATPA_HUMAN	GuHCl	1.80832
ATPA_HUMAN	SDS	1.80832
ATPB_HUMAN	GuHCl	2.0794
ATPB_HUMAN	SDS	2.0794
BASP1_HUMAN	GuHCl	12.1064
BASP1_HUMAN	SDS	11.6495
C1QC_HUMAN	GuHCl	3.67347
C1QC_HUMAN	SDS	3.67347
CAH1_HUMAN	GuHCl	6.89655
CAH1_HUMAN	SDS	6.89655
CAH3_HUMAN	GuHCl	4.47115
CAH3_HUMAN	SDS	4.38462
CALM1_HUMAN	GuHCl	5.94439
CALM1_HUMAN	SDS	4.69799
CAVN1_HUMAN	GuHCl	2.82051
CAVN1_HUMAN	SDS	2.82051
CD36_HUMAN	GuHCl	1.61547
CD36_HUMAN	SDS	1.48305
CD44_HUMAN	GuHCl	1.61725
CD44_HUMAN	SDS	1.61725
CD9_HUMAN	GuHCl	4.38596
CD9_HUMAN	SDS	4.38596
CH60_HUMAN	GuHCl	5.2356
CH60_HUMAN	SDS	5.2356
CHAD_HUMAN	GuHCl	6.29142
CHAD_HUMAN	SDS	4.36729
CLC11_HUMAN	GuHCl	3.97139
CLC11_HUMAN	SDS	4.11322
CLUS_HUMAN	GuHCl	2.64957
CLUS_HUMAN	SDS	2.66465
CN37_HUMAN	GuHCl	3.08789
CN37_HUMAN	SDS	3.08789
CNN1_HUMAN	GuHCl	3.0303
CNN1_HUMAN	SDS	3.0303
CO1A1_HUMAN	GuHCl	1.12022
CO1A1_HUMAN	SDS	1.10656
CO1A2_HUMAN	GuHCl	1.18594
CO1A2_HUMAN	SDS	1.33236
CO2A1_HUMAN	GuHCl	1.21049
CO2A1_HUMAN	SDS	1.21049
CO3A1_HUMAN	GuHCl	0.84956
CO3A1_HUMAN	SDS	0.828299
CO3_HUMAN	GuHCl	1.02225
CO3_HUMAN	SDS	1.02225
CO5A1_HUMAN	GuHCl	1.03373
CO5A1_HUMAN	SDS	1.36017
CO6A1_HUMAN	GuHCl	1.08301
CO6A1_HUMAN	SDS	1.07004
CO6A2_HUMAN	GuHCl	1.07949
CO6A2_HUMAN	SDS	1.07949
CO6A3_HUMAN	GuHCl	0.322107
CO6A3_HUMAN	SDS	0.303221
CO9_HUMAN	GuHCl	1.9678
CO9_HUMAN	SDS	1.9678
COAA1_HUMAN	GuHCl	1.91176
COAA1_HUMAN	SDS	1.91176
COCA1_HUMAN	GuHCl	0.425546
COCA1_HUMAN	SDS	0.501808
COMA1_HUMAN	GuHCl	0.7522
COMA1_HUMAN	SDS	0.89908
CRP_HUMAN	GuHCl	4.46429
CRP_HUMAN	SDS	4.46429
CRYAB_HUMAN	GuHCl	4.57143
CRYAB_HUMAN	SDS	4.57143
CSRP1_HUMAN	GuHCl	7.77202
CSRP1_HUMAN	SDS	7.77202
CTHR1_HUMAN	GuHCl	3.29218
CTHR1_HUMAN	SDS	3.29218
CYC_HUMAN	GuHCl	7.61905
CYC_HUMAN	SDS	7.61905
CYTA_HUMAN	GuHCl	9.14723
CYTA_HUMAN	SDS	9.25405
DCD_HUMAN	GuHCl	10
DCD_HUMAN	SDS	10
DERM_HUMAN	GuHCl	5.47264
DERM_HUMAN	SDS	5.47264
DESM_HUMAN	GuHCl	2.12766
DESM_HUMAN	SDS	2.12766
DESP_HUMAN	GuHCl	0.278649
DESP_HUMAN	SDS	0.276161
DPYL2_HUMAN	GuHCl	2.65152
DPYL2_HUMAN	SDS	2.59324
DSC1_HUMAN	GuHCl	1.62192
DSC1_HUMAN	SDS	1.64057
DSG1_HUMAN	GuHCl	1.81125
DSG1_HUMAN	SDS	1.81125
ECM29_HUMAN	GuHCl	0.379404
ECM29_HUMAN	SDS	0.379404
EF1A1_HUMAN	GuHCl	2.5974
EF1A1_HUMAN	SDS	2.5974
ELNE_HUMAN	GuHCl	2.62172
ELNE_HUMAN	SDS	2.62172
ENOA_HUMAN	GuHCl	3.85561
ENOA_HUMAN	SDS	4.07066
FA10_HUMAN	GuHCl	2.21877
FA10_HUMAN	SDS	2.22678
FA9_HUMAN	GuHCl	2.13821
FA9_HUMAN	SDS	1.9822
FABPH_HUMAN	GuHCl	8.27068
FABPH_HUMAN	SDS	8.57143
FBN1_HUMAN	GuHCl	0.243817
FBN1_HUMAN	SDS	0.243817
FETUA_HUMAN	GuHCl	1.90736
FETUA_HUMAN	SDS	1.90736
FINC_HUMAN	GuHCl	0.444086
FINC_HUMAN	SDS	0.444086
FLNA_HUMAN	GuHCl	0.302229
FLNA_HUMAN	SDS	0.312303
FLNC_HUMAN	GuHCl	0.550459
FLNC_HUMAN	SDS	0.587156
FMOD_HUMAN	GuHCl	2.33029
FMOD_HUMAN	SDS	2.72606
G3P_HUMAN	GuHCl	4.47761
G3P_HUMAN	SDS	4.47761
GELS_HUMAN	GuHCl	1.02302
GELS_HUMAN	SDS	1.02302
GFAP_HUMAN	GuHCl	2.5463
GFAP_HUMAN	SDS	2.5463
GNAO_HUMAN	GuHCl	3.9548
GNAO_HUMAN	SDS	3.9548
H12_HUMAN	GuHCl	5.16432
H12_HUMAN	SDS	5.16432
H2A1A_HUMAN	GuHCl	6.87023
H2A1A_HUMAN	SDS	6.87023
H2B1B_HUMAN	GuHCl	8.73016
H2B1B_HUMAN	SDS	7.30159
H31T_HUMAN	GuHCl	5.14706
H31T_HUMAN	SDS	5.14706
H4_HUMAN	GuHCl	11.6505
H4_HUMAN	SDS	11.6505
HBA_HUMAN	GuHCl	6.5493
HBA_HUMAN	SDS	6.47887
HBB_HUMAN	GuHCl	9.77324
HBB_HUMAN	SDS	10.1361
HBD_HUMAN	GuHCl	8.84354
HBD_HUMAN	SDS	8.84354
HBG1_HUMAN	GuHCl	8.84354
HBG1_HUMAN	SDS	8.84354
HORN_HUMAN	GuHCl	1.34737
HORN_HUMAN	SDS	1.08271
HPT_HUMAN	GuHCl	2.27148
HPT_HUMAN	SDS	2.27833
HRG_HUMAN	GuHCl	1.67196
HRG_HUMAN	SDS	1.75238
HSP7C_HUMAN	GuHCl	1.85759
HSP7C_HUMAN	SDS	1.85759
HSPB1_HUMAN	GuHCl	4.42276
HSPB1_HUMAN	SDS	4.39024
HTRA1_HUMAN	GuHCl	2.46875
HTRA1_HUMAN	SDS	2.47024
IBP5_HUMAN	GuHCl	3.65021
IBP5_HUMAN	SDS	3.58056
IGHA1_HUMAN	GuHCl	2.46545
IGHA1_HUMAN	SDS	2.51256
IGHG1_HUMAN	GuHCl	3.07435
IGHG1_HUMAN	SDS	3.05764
IGHG3_HUMAN	GuHCl	1.79372
IGHG3_HUMAN	SDS	1.79372
IGJ_HUMAN	GuHCl	9.31604
IGJ_HUMAN	SDS	8.93082
IGKC_HUMAN	GuHCl	18.5047
IGKC_HUMAN	SDS	18.5981
IGLC1_HUMAN	GuHCl	14.1509
IGLC1_HUMAN	SDS	14.1509
KAZD1_HUMAN	GuHCl	2.96053
KAZD1_HUMAN	SDS	2.96053
KCRB_HUMAN	GuHCl	2.88714
KCRB_HUMAN	SDS	2.88714
KCRM_HUMAN	GuHCl	3.54331
KCRM_HUMAN	SDS	4.08699
KNG1_HUMAN	GuHCl	1.54744
KNG1_HUMAN	SDS	1.70253
KPYM_HUMAN	GuHCl	1.50659
KPYM_HUMAN	SDS	1.50659
KREM2_HUMAN	GuHCl	2.38095
KREM2_HUMAN	SDS	2.38095
KSR1_HUMAN	GuHCl	0.866739
KSR1_HUMAN	SDS	0.866739
LCN1_HUMAN	GuHCl	6.25
LCN1_HUMAN	SDS	6.25
LEG1_HUMAN	GuHCl	8.69136
LEG1_HUMAN	SDS	8.39506
LMNA_HUMAN	GuHCl	1.65663
LMNA_HUMAN	SDS	1.65663
LUM_HUMAN	GuHCl	2.61341
LUM_HUMAN	SDS	2.643
LV147_HUMAN	GuHCl	11.1111
LV147_HUMAN	SDS	11.1111
LYOX_HUMAN	GuHCl	3.11751
LYOX_HUMAN	SDS	3.11751
LYSC_HUMAN	GuHCl	4.72973
LYSC_HUMAN	SDS	4.72973
MBP_HUMAN	GuHCl	3.28947
MBP_HUMAN	SDS	3.28947
MFGM_HUMAN	GuHCl	2.67011
MFGM_HUMAN	SDS	2.84238
MGP_HUMAN	GuHCl	10.6796
MGP_HUMAN	SDS	10.8135
MIME_HUMAN	GuHCl	3.02013
MIME_HUMAN	SDS	3.02013
MYG_HUMAN	GuHCl	6.02968
MYG_HUMAN	SDS	5.19481
MYH11_HUMAN	GuHCl	0.456389
MYH11_HUMAN	SDS	0.456389
MYH2_HUMAN	GuHCl	0.682638
MYH2_HUMAN	SDS	0.759059
MYH7_HUMAN	GuHCl	0.671835
MYH7_HUMAN	SDS	0.671835
MYH9_HUMAN	GuHCl	0.534214
MYH9_HUMAN	SDS	0.526316
MYL9_HUMAN	GuHCl	5.81395
MYL9_HUMAN	SDS	5.81395
MYPC1_HUMAN	GuHCl	0.876424
MYPC1_HUMAN	SDS	0.888945
MYPR_HUMAN	GuHCl	2.88809
MYPR_HUMAN	SDS	2.88809
NFL_HUMAN	GuHCl	1.4733
NFL_HUMAN	SDS	1.4733
OLFL1_HUMAN	GuHCl	1.99005
OLFL1_HUMAN	SDS	1.99005
OLFL3_HUMAN	GuHCl	1.97044
OLFL3_HUMAN	SDS	1.97044
OMD_HUMAN	GuHCl	2.09026
OMD_HUMAN	SDS	1.93191
OSTCN_HUMAN	GuHCl	19
OSTCN_HUMAN	SDS	19
OSTP_HUMAN	GuHCl	4.22505
OSTP_HUMAN	SDS	4.73461
PCOC1_HUMAN	GuHCl	2.00445
PCOC1_HUMAN	SDS	2.00445
PDIA3_HUMAN	GuHCl	2.17822
PDIA3_HUMAN	SDS	2.17822
PEBP1_HUMAN	GuHCl	4.27807
PEBP1_HUMAN	SDS	4.27807
PEDF_HUMAN	GuHCl	4.11648
PEDF_HUMAN	SDS	3.8756
PGBM_HUMAN	GuHCl	0.218629
PGBM_HUMAN	SDS	0.219605
PGK1_HUMAN	GuHCl	3.6211
PGK1_HUMAN	SDS	3.59712
PGS1_HUMAN	GuHCl	4.63768
PGS1_HUMAN	SDS	4.375
PGS2_HUMAN	GuHCl	3.17549
PGS2_HUMAN	SDS	3.64903
PLPHP_HUMAN	GuHCl	2.90909
PLPHP_HUMAN	SDS	2.90909
POSTN_HUMAN	GuHCl	1.1563
POSTN_HUMAN	SDS	1.08985
PPBT_HUMAN	GuHCl	5.10661
PPBT_HUMAN	SDS	6.05598
PPIA_HUMAN	GuHCl	5.45455
PPIA_HUMAN	SDS	5.45455
PRDX1_HUMAN	GuHCl	5.39059
PRDX1_HUMAN	SDS	5.3954
PRELP_HUMAN	GuHCl	2.59841
PRELP_HUMAN	SDS	2.6365
PROC_HUMAN	GuHCl	2.92119
PROC_HUMAN	SDS	2.61052
PROF1_HUMAN	GuHCl	10
PROF1_HUMAN	SDS	10
PROS_HUMAN	GuHCl	1.58407
PROS_HUMAN	SDS	1.47313
PROZ_HUMAN	GuHCl	2.05
PROZ_HUMAN	SDS	2.39423
Q5TCU3_HUMAN	GuHCl	4.57746
Q5TCU3_HUMAN	SDS	4.57746
Q6ZN40_HUMAN	GuHCl	4.29448
Q6ZN40_HUMAN	SDS	4.29448
RL40_HUMAN	GuHCl	7.03125
RL40_HUMAN	SDS	7.03125
RS14_HUMAN	GuHCl	8.60927
RS14_HUMAN	SDS	8.60927
S10A8_HUMAN	GuHCl	11.1111
S10A8_HUMAN	SDS	11.1398
S10A9_HUMAN	GuHCl	6.49123
S10A9_HUMAN	SDS	6.66667
SAMP_HUMAN	GuHCl	4.93274
SAMP_HUMAN	SDS	4.98256
SH3K1_HUMAN	GuHCl	1.35338
SH3K1_HUMAN	SDS	1.35338
SIAL_HUMAN	GuHCl	3.21767
SIAL_HUMAN	SDS	2.95268
SODE_HUMAN	GuHCl	6.26437
SODE_HUMAN	SDS	6.23563
SODM_HUMAN	GuHCl	4.8048
SODM_HUMAN	SDS	4.67537
SPP24_HUMAN	GuHCl	4.14253
SPP24_HUMAN	SDS	4.08768
SPRC_HUMAN	GuHCl	3.59736
SPRC_HUMAN	SDS	3.74417
SPRL1_HUMAN	GuHCl	3.01205
SPRL1_HUMAN	SDS	3.01205
STXB1_HUMAN	GuHCl	1.61616
STXB1_HUMAN	SDS	1.58249
SYUA_HUMAN	GuHCl	6.42857
SYUA_HUMAN	SDS	6.42857
TAGL_HUMAN	GuHCl	4.47761
TAGL_HUMAN	SDS	4.47761
TBA1A_HUMAN	GuHCl	2.25425
TBA1A_HUMAN	SDS	2.21729
TBB2A_HUMAN	GuHCl	2.69663
TBB2A_HUMAN	SDS	2.69663
TBB4A_HUMAN	GuHCl	3.37838
TBB4A_HUMAN	SDS	3.37838
TBB4B_HUMAN	GuHCl	2.69663
TBB4B_HUMAN	SDS	2.69663
TBB5_HUMAN	GuHCl	3.37838
TBB5_HUMAN	SDS	3.37838
TENA_HUMAN	GuHCl	0.545207
TENA_HUMAN	SDS	0.527033
TETN_HUMAN	GuHCl	10.396
TETN_HUMAN	SDS	10.231
TGFB1_HUMAN	GuHCl	2.82051
TGFB1_HUMAN	SDS	2.82051
THRB_HUMAN	GuHCl	1.62379
THRB_HUMAN	SDS	1.62379
TITIN_HUMAN	GuHCl	0.0255338
TITIN_HUMAN	SDS	0.0292978
TM119_HUMAN	GuHCl	4.00924
TM119_HUMAN	SDS	3.07055
TPIS_HUMAN	GuHCl	4.79697
TPIS_HUMAN	SDS	5.79461
TRFL_HUMAN	GuHCl	1.59624
TRFL_HUMAN	SDS	1.58954
TSP1_HUMAN	GuHCl	0.962963
TSP1_HUMAN	SDS	0.85755
TTHY_HUMAN	GuHCl	8.94819
TTHY_HUMAN	SDS	9.14286
UCHL1_HUMAN	GuHCl	4.4843
UCHL1_HUMAN	SDS	4.4843
VIME_HUMAN	GuHCl	3.09728
VIME_HUMAN	SDS	2.88269
VTNC_HUMAN	GuHCl	3.14505
VTNC_HUMAN	SDS	3.16597
ZA2G_HUMAN	GuHCl	3.3557
ZA2G_HUMAN	SDS	3.3557
ZPI_HUMAN	GuHCl	2.47748
ZPI_HUMAN	SDS	2.47748

## Sheet: S5.4
Table S5.4 - Welch T-Test for "Workflow Two" Coverage Results; Proteins present here are those that did not have identical coverage between groups.
Protein.Names	Method.B	Method.C	statistic	df	p	p.signif
A1AT_HUMAN	GuHCl	SDS	0.273039	57.9537	0.785794	ns
AACT_HUMAN	GuHCl	SDS	1.42152	38.9911	0.163114	ns
ACTA_HUMAN	GuHCl	SDS	1	29	0.325582	ns
ACTB_HUMAN	GuHCl	SDS	-0.851469	53.211	0.398324	ns
AEBP1_HUMAN	GuHCl	SDS	-0.0893368	36.4869	0.929303	ns
ALBU_HUMAN	GuHCl	SDS	1.66965	57.9767	0.100381	ns
ALDOA_HUMAN	GuHCl	SDS	0.60208	57.4257	0.549491	ns
ANT3_HUMAN	GuHCl	SDS	-0.0288555	46.8195	0.977102	ns
ANXA1_HUMAN	GuHCl	SDS	-0.749502	27.3266	0.459959	ns
ANXA2_HUMAN	GuHCl	SDS	-0.418355	57.9753	0.677233	ns
ANXA5_HUMAN	GuHCl	SDS	-1	29	0.325582	ns
AOC3_HUMAN	GuHCl	SDS	2.88898	53.1519	0.00558156	significant
APOB_HUMAN	GuHCl	SDS	1.95433	50.3021	0.0562322	ns
APOD_HUMAN	GuHCl	SDS	-2.50106	12	0.027861	significant
APOE_HUMAN	GuHCl	SDS	-2.16882	52.3198	0.0346637	significant
AT1A1_HUMAN	GuHCl	SDS	-0.355862	57.5163	0.723246	ns
BASP1_HUMAN	GuHCl	SDS	1.03016	42.6116	0.308748	ns
CHAD_HUMAN	GuHCl	SDS	4.21432	48.0854	0.000109647	significant
CLC11_HUMAN	GuHCl	SDS	-0.635171	35.6949	0.529368	ns
CLUS_HUMAN	GuHCl	SDS	-1	46.5568	0.32248	ns
CO1A1_HUMAN	GuHCl	SDS	0.255281	57.9974	0.799409	ns
CO1A2_HUMAN	GuHCl	SDS	-1.87147	47.9092	0.0673921	ns
CO3A1_HUMAN	GuHCl	SDS	0.24996	20.3858	0.80512	ns
CO6A1_HUMAN	GuHCl	SDS	0.254142	57.9997	0.800285	ns
CO6A3_HUMAN	GuHCl	SDS	1.08852	56.5451	0.280985	ns
COCA1_HUMAN	GuHCl	SDS	-3.00826	53.9924	0.00398544	significant
CYTA_HUMAN	GuHCl	SDS	-0.158273	54.9571	0.874821	ns
DESP_HUMAN	GuHCl	SDS	1	13	0.335561	ns
DPYL2_HUMAN	GuHCl	SDS	0.636863	57.0954	0.526759	ns
ENOA_HUMAN	GuHCl	SDS	-1.04611	57.8148	0.299866	ns
FA10_HUMAN	GuHCl	SDS	-0.254767	52.6309	0.799896	ns
FA9_HUMAN	GuHCl	SDS	2.30066	54.6767	0.0252503	significant
FLNA_HUMAN	GuHCl	SDS	-1	29	0.325582	ns
H2B1B_HUMAN	GuHCl	SDS	3.20276	37.2368	0.00278701	significant
HBA_HUMAN	GuHCl	SDS	0.460086	56.1309	0.647232	ns
HBB_HUMAN	GuHCl	SDS	-0.466802	57.8262	0.642395	ns
HSPB1_HUMAN	GuHCl	SDS	1	29	0.325582	ns
IBP5_HUMAN	GuHCl	SDS	0.726865	34.6478	0.472191	ns
IGHA1_HUMAN	GuHCl	SDS	-1.86052	15	0.0825307	ns
IGHG1_HUMAN	GuHCl	SDS	0.395925	57.1172	0.693635	ns
IGJ_HUMAN	GuHCl	SDS	1.5271	21.3656	0.141405	ns
IGKC_HUMAN	GuHCl	SDS	-0.584103	52.6842	0.561644	ns
KCRM_HUMAN	GuHCl	SDS	-1.21432	7.12692	0.263324	ns
KNG1_HUMAN	GuHCl	SDS	-0.934822	46.5874	0.354701	ns
LEG1_HUMAN	GuHCl	SDS	1.20083	50.6406	0.235405	ns
LUM_HUMAN	GuHCl	SDS	-1.20083	50.6406	0.235405	ns
MGP_HUMAN	GuHCl	SDS	-1.68388	28	0.103323	ns
MYH2_HUMAN	GuHCl	SDS	-1.32659	7.97946	0.221353	ns
MYH9_HUMAN	GuHCl	SDS	0.398498	28.5811	0.693225	ns
OMD_HUMAN	GuHCl	SDS	0.860443	29.8411	0.396405	ns
OSTP_HUMAN	GuHCl	SDS	-1.61555	57.1767	0.111697	ns
PEDF_HUMAN	GuHCl	SDS	2.29106	44.1572	0.0267887	significant
PGBM_HUMAN	GuHCl	SDS	-0.262439	55.7247	0.793951	ns
PGK1_HUMAN	GuHCl	SDS	1	29	0.325582	ns
PGS1_HUMAN	GuHCl	SDS	1.06218	53.8192	0.292896	ns
PGS2_HUMAN	GuHCl	SDS	-2.40168	56.3966	0.019639	significant
PPBT_HUMAN	GuHCl	SDS	-2.06424	46.8908	0.0445521	significant
PRDX1_HUMAN	GuHCl	SDS	-0.0673005	38.2184	0.946693	ns
PRELP_HUMAN	GuHCl	SDS	-0.366377	38.1931	0.716106	ns
PROC_HUMAN	GuHCl	SDS	1.52738	48.6621	0.13314	ns
PROS_HUMAN	GuHCl	SDS	1.44885	44.1826	0.154441	ns
PROZ_HUMAN	GuHCl	SDS	-7.68871	43.4871	1.22237e-09	significant
S10A8_HUMAN	GuHCl	SDS	-0.0568124	36.2337	0.955007	ns
S10A9_HUMAN	GuHCl	SDS	-0.460086	56.1309	0.647232	ns
SAMP_HUMAN	GuHCl	SDS	-0.192764	20.9922	0.848996	ns
SODE_HUMAN	GuHCl	SDS	0.110564	55.0275	0.912364	ns
SODM_HUMAN	GuHCl	SDS	0.472456	56.9812	0.638406	ns
SPP24_HUMAN	GuHCl	SDS	0.621593	43.6089	0.537446	ns
SPRC_HUMAN	GuHCl	SDS	-1.16951	56.2357	0.247132	ns
STXB1_HUMAN	GuHCl	SDS	0.885316	56.9598	0.379709	ns
TBA1A_HUMAN	GuHCl	SDS	1	29	0.325582	ns
TENA_HUMAN	GuHCl	SDS	0.446417	29.6632	0.658538	ns
THRB_HUMAN	GuHCl	SDS	0	58	1	ns
TITIN_HUMAN	GuHCl	SDS	-1.69216	55.7785	0.0961957	ns
TSP1_HUMAN	GuHCl	SDS	3.23016	53.874	0.00211061	significant
TTHY_HUMAN	GuHCl	SDS	-0.703453	25.559	0.488133	ns
VIME_HUMAN	GuHCl	SDS	1.48085	57.752	0.144083	ns
VTNC_HUMAN	GuHCl	SDS	-0.727607	43.472	0.470755	ns
A1AG1_HUMAN	GuHCl	SDS	-2.39408	8.00785	0.0435485	significant
CAH3_HUMAN	GuHCl	SDS	0.0758756	8.0472	0.941371	ns
COMA1_HUMAN	GuHCl	SDS	-2.37287	44.8519	0.0219983	significant
FABPH_HUMAN	GuHCl	SDS	-0.117647	1.61709	0.919282	ns
FMOD_HUMAN	GuHCl	SDS	-3.3666	37.1506	0.00178093	significant
HPT_HUMAN	GuHCl	SDS	-0.0544165	30.9721	0.956953	ns
HRG_HUMAN	GuHCl	SDS	-0.783809	16.16	0.44449	ns
HTRA1_HUMAN	GuHCl	SDS	-0.0562418	28.2952	0.955544	ns
MFGM_HUMAN	GuHCl	SDS	-2	2	0.183503	ns
MYG_HUMAN	GuHCl	SDS	0.827349	8.74344	0.43004	ns
MYPC1_HUMAN	GuHCl	SDS	-0.691898	14.6224	0.499841	ns
SIAL_HUMAN	GuHCl	SDS	3.34841	29.0794	0.00225959	significant
TETN_HUMAN	GuHCl	SDS	1	20	0.329257	ns
TM119_HUMAN	GuHCl	SDS	2.086	33.7981	0.0445988	significant
TPIS_HUMAN	GuHCl	SDS	-1.82592	21.8308	0.0815728	ns
TRFL_HUMAN	GuHCl	SDS	0.108465	22.7226	0.914579	ns
ASPN_HUMAN	GuHCl	SDS	1.25245	19.1109	0.225517	ns
CALM1_HUMAN	GuHCl	SDS	1	6	0.355918	ns
CD36_HUMAN	GuHCl	SDS	3.41565	7	0.0112014	significant
CO5A1_HUMAN	GuHCl	SDS	-2.61207	21.6737	0.0160294	significant
POSTN_HUMAN	GuHCl	SDS	0.27735	9.28571	0.787587	ns

## Sheet: S5.5
Table S5.5 - Average Coverage results for "Workflow Three" Proteins, comparing between the groups DDA and DIA
Protein.Names	Type	Mode	Average_Normalized_Coverage
A1AG1	GuHCl	DDA	0
A1AG2	GuHCl	DDA	0
ACTB	GuHCl	DDA	29.72
ANT3	GuHCl	DDA	0
ANXA1	GuHCl	DDA	0.46
ANXA2	GuHCl	DDA	0.82
APOA1	GuHCl	DDA	0
BASP1	GuHCl	DDA	1.23
CAH3	GuHCl	DDA	0
CHAD	GuHCl	DDA	3.75
CLC11	GuHCl	DDA	0
CNN1	GuHCl	DDA	1.73
CO1A1	GuHCl	DDA	8.29
CO2A1	GuHCl	DDA	1.2
CO5A1	GuHCl	DDA	0
CO6A2	GuHCl	DDA	0.41
CO6A3	GuHCl	DDA	0.94
DERM	GuHCl	DDA	0
DESM	GuHCl	DDA	16.16
FLNA	GuHCl	DDA	3
FLNC	GuHCl	DDA	0.16
G3P	GuHCl	DDA	1.71
H12	GuHCl	DDA	0.99
H4	GuHCl	DDA	16.9
HBA	GuHCl	DDA	23.3
HBB	GuHCl	DDA	27.88
IBP5	GuHCl	DDA	1.32
KCRM	GuHCl	DDA	0.37
KNG1	GuHCl	DDA	0
LEG1	GuHCl	DDA	0.89
LUM	GuHCl	DDA	1.96
MBP	GuHCl	DDA	3.29
MGP	GuHCl	DDA	6.71
MYH11	GuHCl	DDA	1.06
MYH2	GuHCl	DDA	0
MYH9	GuHCl	DDA	0.19
MYL9	GuHCl	DDA	2.1
MYPR	GuHCl	DDA	6.89
OMD	GuHCl	DDA	0.72
OSTCN	GuHCl	DDA	0
OSTP	GuHCl	DDA	0.7
PEDF	GuHCl	DDA	4.42
PGK1	GuHCl	DDA	0.79
PGS1	GuHCl	DDA	4.05
PGS2	GuHCl	DDA	4.74
PPBT	GuHCl	DDA	0
PRELP	GuHCl	DDA	2.04
Q5TCU3	GuHCl	DDA	12.25
Q6ZN40	GuHCl	DDA	10.42
SAMP	GuHCl	DDA	0
SIAL	GuHCl	DDA	0
SODE	GuHCl	DDA	3.63
SPP24	GuHCl	DDA	0
SPRC	GuHCl	DDA	2.57
TAGL	GuHCl	DDA	11.28
TBB2A	GuHCl	DDA	1.68
TBB4A	GuHCl	DDA	5.78
TBB4B	GuHCl	DDA	4.22
THRB	GuHCl	DDA	4.12
TM119	GuHCl	DDA	0
TPIS	GuHCl	DDA	0
VIME	GuHCl	DDA	7.8
VTNC	GuHCl	DDA	1.73
A1AG1	GuHCl	DIA	4.72637
A1AG2	GuHCl	DIA	4.97512
ACTB	GuHCl	DIA	2.85333
ANT3	GuHCl	DIA	2.08333
ANXA1	GuHCl	DIA	3.17919
ANXA2	GuHCl	DIA	3.33333
APOA1	GuHCl	DIA	6.74157
BASP1	GuHCl	DIA	11.6495
CAH3	GuHCl	DIA	4.61538
CHAD	GuHCl	DIA	6.15599
CLC11	GuHCl	DIA	4.27245
CNN1	GuHCl	DIA	3.0303
CO1A1	GuHCl	DIA	1.05191
CO2A1	GuHCl	DIA	1.21049
CO5A1	GuHCl	DIA	0.952122
CO6A2	GuHCl	DIA	1.07949
CO6A3	GuHCl	DIA	0.38401
DERM	GuHCl	DIA	5.47264
DESM	GuHCl	DIA	2.12766
FLNA	GuHCl	DIA	0.302229
FLNC	GuHCl	DIA	0.550459
G3P	GuHCl	DIA	4.47761
H12	GuHCl	DIA	5.16432
H4	GuHCl	DIA	11.6505
HBA	GuHCl	DIA	6.97183
HBB	GuHCl	DIA	8.70748
IBP5	GuHCl	DIA	3.67647
KCRM	GuHCl	DIA	3.49956
KNG1	GuHCl	DIA	1.69255
LEG1	GuHCl	DIA	8.88889
LUM	GuHCl	DIA	2.63314
MBP	GuHCl	DIA	3.28947
MGP	GuHCl	DIA	10.6796
MYH11	GuHCl	DIA	0.456389
MYH2	GuHCl	DIA	0.652585
MYH9	GuHCl	DIA	0.530612
MYL9	GuHCl	DIA	5.81395
MYPR	GuHCl	DIA	2.88809
OMD	GuHCl	DIA	2.44656
OSTCN	GuHCl	DIA	19
OSTP	GuHCl	DIA	4.64968
PEDF	GuHCl	DIA	4.21053
PGK1	GuHCl	DIA	3.59712
PGS1	GuHCl	DIA	4.72826
PGS2	GuHCl	DIA	3.11978
PPBT	GuHCl	DIA	5.02545
PRELP	GuHCl	DIA	2.67597
Q5TCU3	GuHCl	DIA	4.57746
Q6ZN40	GuHCl	DIA	4.29448
SAMP	GuHCl	DIA	4.82063
SIAL	GuHCl	DIA	3.21767
SODE	GuHCl	DIA	6.33333
SPP24	GuHCl	DIA	4.16008
SPRC	GuHCl	DIA	3.59736
TAGL	GuHCl	DIA	4.47761
TBB2A	GuHCl	DIA	2.69663
TBB4A	GuHCl	DIA	3.37838
TBB4B	GuHCl	DIA	2.69663
THRB	GuHCl	DIA	1.60772
TM119	GuHCl	DIA	4.0636
TPIS	GuHCl	DIA	4.75234
VIME	GuHCl	DIA	3.06867
VTNC	GuHCl	DIA	3.09623

## Sheet: S5.6
Table S5.6 - Welch T-Test for "Workflow Three" Coverage Results; Proteins present here are those that did not have identical coverage between groups.
Protein.Names	Method_1	Method_2	statistic	df	p	p.signif
HBA	DDA	DIA	13.7242	10.4206	5.25728e-08	significant
MBP	DDA	DIA	0.000628425	9	0.999512	ns
CO6A3	DDA	DIA	3.29988	9.51362	0.00856508	significant
SPRC	DDA	DIA	-1.10555	9.48939	0.296162	ns
TAGL	DDA	DIA	2.99479	9	0.0150833	significant
ANXA2	DDA	DIA	-3.784	14.4014	0.00192303	significant
CHAD	DDA	DIA	-2.51587	14.6528	0.0240626	significant
PGK1	DDA	DIA	-5.30402	9	0.000491243	significant
THRB	DDA	DIA	5.03397	9	0.000705545	significant
ANT3	DDA	DIA	-29	8	2.16387e-09	significant
KNG1	DDA	DIA	-8.05262	9	2.10044e-05	significant
CO1A1	DDA	DIA	11.4969	9.20571	9.11014e-07	significant
