# Supplementary material for: Bone Proteomics Method Optimization for Forensic Investigations
Source: J Proteome Res. 2024 Apr 15;23(5):1844–58. doi: 10.1021/acs.jproteome.4c00151 (PMC11077585; doi:10.1021/acs.jproteome.4c00151)
Supplement: Supplementary file 3 — pr4c00151_si_004.xlsx [file pr4c00151_si_004.xlsx]

## Sheet: S6.1
Table S6.1 - Wilcoxon Signed Rank results for "Workflow One" Proteins
Protein	Factor	Method A	Method B	n1	n2	statistic	p	p.signif
A1AT_HUMAN	Abundance	Procopio and Buckley	S-Trap	30	30	413	7.06e-05	****
A7XZE4_HUMAN	Abundance	Procopio and Buckley	S-Trap	30	30	2	5.59e-09	****
AACT_HUMAN	Abundance	Procopio and Buckley	S-Trap	30	30	187	0.36	ns
ACTB_HUMAN	Abundance	Procopio and Buckley	S-Trap	30	30	27	2.35e-06	****
AEBP1_HUMAN	Abundance	Procopio and Buckley	S-Trap	30	30	465	1.86e-09	****
ALBU_HUMAN	Abundance	Procopio and Buckley	S-Trap	30	30	464	3.73e-09	****
ANT3_HUMAN	Abundance	Procopio and Buckley	S-Trap	30	30	465	1.86e-09	****
APOA1_HUMAN	Abundance	Procopio and Buckley	S-Trap	30	30	158	0.129	ns
APOA4_HUMAN	Abundance	Procopio and Buckley	S-Trap	30	30	464	3.73e-09	****
APOE_HUMAN	Abundance	Procopio and Buckley	S-Trap	30	30	463	5.59e-09	****
ATPA_HUMAN	Abundance	Procopio and Buckley	S-Trap	30	30	389	0.000798	***
CHAD_HUMAN	Abundance	Procopio and Buckley	S-Trap	30	30	465	1.86e-09	****
CLC11_HUMAN	Abundance	Procopio and Buckley	S-Trap	30	30	465	1.86e-09	****
CLUS_HUMAN	Abundance	Procopio and Buckley	S-Trap	30	30	464	3.73e-09	****
CO1A1_HUMAN	Abundance	Procopio and Buckley	S-Trap	30	30	458	3.54e-08	****
CO1A2_HUMAN	Abundance	Procopio and Buckley	S-Trap	30	30	455	8.01e-08	****
CO6A1_HUMAN	Abundance	Procopio and Buckley	S-Trap	30	30	267	0.49	ns
CO6A2_HUMAN	Abundance	Procopio and Buckley	S-Trap	30	30	174	0.237	ns
CO6A3_HUMAN	Abundance	Procopio and Buckley	S-Trap	30	30	312	0.105	ns
COCA1_HUMAN	Abundance	Procopio and Buckley	S-Trap	30	30	465	1.86e-09	****
COMA1_HUMAN	Abundance	Procopio and Buckley	S-Trap	30	30	463	5.59e-09	****
DERM_HUMAN	Abundance	Procopio and Buckley	S-Trap	30	30	464	3.73e-09	****
FA10_HUMAN	Abundance	Procopio and Buckley	S-Trap	30	30	465	1.86e-09	****
FA9_HUMAN	Abundance	Procopio and Buckley	S-Trap	30	30	465	1.86e-09	****
FETUA_HUMAN	Abundance	Procopio and Buckley	S-Trap	30	30	464	3.73e-09	****
FINC_HUMAN	Abundance	Procopio and Buckley	S-Trap	30	30	465	1.86e-09	****
FMOD_HUMAN	Abundance	Procopio and Buckley	S-Trap	30	30	465	1.86e-09	****
G3P_HUMAN	Abundance	Procopio and Buckley	S-Trap	30	30	314	0.0961	ns
H4_HUMAN	Abundance	Procopio and Buckley	S-Trap	30	30	0	1.86e-09	****
HBA_HUMAN	Abundance	Procopio and Buckley	S-Trap	30	30	262	0.556	ns
HBB_HUMAN	Abundance	Procopio and Buckley	S-Trap	30	30	152	0.1	ns
HTRA1_HUMAN	Abundance	Procopio and Buckley	S-Trap	30	30	465	1.86e-09	****
IBP5_HUMAN	Abundance	Procopio and Buckley	S-Trap	30	30	462	9.31e-09	****
IGHG1_HUMAN	Abundance	Procopio and Buckley	S-Trap	30	30	383	0.00134	**
IGHG3_HUMAN	Abundance	Procopio and Buckley	S-Trap	30	30	352	0.0128	*
KNG1_HUMAN	Abundance	Procopio and Buckley	S-Trap	30	30	465	1.86e-09	****
LUM_HUMAN	Abundance	Procopio and Buckley	S-Trap	30	30	465	1.86e-09	****
MGP_HUMAN	Abundance	Procopio and Buckley	S-Trap	30	30	465	1.86e-09	****
MIME_HUMAN	Abundance	Procopio and Buckley	S-Trap	30	30	460	1.86e-08	****
OLFL3_HUMAN	Abundance	Procopio and Buckley	S-Trap	30	30	465	1.86e-09	****
OMD_HUMAN	Abundance	Procopio and Buckley	S-Trap	30	30	465	1.86e-09	****
OSTP_HUMAN	Abundance	Procopio and Buckley	S-Trap	30	30	439	1.99e-06	****
PEDF_HUMAN	Abundance	Procopio and Buckley	S-Trap	30	30	465	1.86e-09	****
PGBM_HUMAN	Abundance	Procopio and Buckley	S-Trap	30	30	465	1.86e-09	****
PGS1_HUMAN	Abundance	Procopio and Buckley	S-Trap	30	30	465	1.86e-09	****
PGS2_HUMAN	Abundance	Procopio and Buckley	S-Trap	30	30	465	1.86e-09	****
PPBT_HUMAN	Abundance	Procopio and Buckley	S-Trap	30	30	464	3.73e-09	****
PRELP_HUMAN	Abundance	Procopio and Buckley	S-Trap	30	30	465	1.86e-09	****
PROC_HUMAN	Abundance	Procopio and Buckley	S-Trap	30	30	465	1.86e-09	****
PROS_HUMAN	Abundance	Procopio and Buckley	S-Trap	30	30	465	1.86e-09	****
PROZ_HUMAN	Abundance	Procopio and Buckley	S-Trap	30	30	464	3.73e-09	****
Q6ZN40_HUMAN	Abundance	Procopio and Buckley	S-Trap	30	30	7	3.54e-08	****
SIAL_HUMAN	Abundance	Procopio and Buckley	S-Trap	30	30	465	1.86e-09	****
SODE_HUMAN	Abundance	Procopio and Buckley	S-Trap	30	30	465	1.86e-09	****
SPP24_HUMAN	Abundance	Procopio and Buckley	S-Trap	30	30	463	5.59e-09	****
SPRC_HUMAN	Abundance	Procopio and Buckley	S-Trap	30	30	465	1.86e-09	****
TBA1A_HUMAN	Abundance	Procopio and Buckley	S-Trap	30	30	0	1.86e-09	****
TBB5_HUMAN	Abundance	Procopio and Buckley	S-Trap	30	30	10	8.01e-08	****
TENA_HUMAN	Abundance	Procopio and Buckley	S-Trap	30	30	455	8.01e-08	****
TGFB1_HUMAN	Abundance	Procopio and Buckley	S-Trap	30	30	465	1.86e-09	****
THRB_HUMAN	Abundance	Procopio and Buckley	S-Trap	30	30	465	1.86e-09	****
TITIN_HUMAN	Abundance	Procopio and Buckley	S-Trap	30	30	368	0.00434	**
TM119_HUMAN	Abundance	Procopio and Buckley	S-Trap	30	30	454	1.02e-07	****
TSP1_HUMAN	Abundance	Procopio and Buckley	S-Trap	30	30	465	1.86e-09	****
TTHY_HUMAN	Abundance	Procopio and Buckley	S-Trap	30	30	464	3.73e-09	****
VTNC_HUMAN	Abundance	Procopio and Buckley	S-Trap	30	30	465	1.86e-09	****

## Sheet: S6.2
Table S6.2 - Wilcoxon Signed Rank results for "Workflow One" Peptides; MOD1 refers to the Deamidation specific PTM, MOD2 refers to the Oxidation specific PTM.
Peptide	Factor	Method A	Method B	n1	n2	statistic	p	p.signif
FQN[MOD1]ALLVR2_[3]MOD1_ALBU	Modification_Ratio	Procopio and Buckley	S-Trap	30	30	465	1.86e-09	****
LAAAVSN[MOD1]FGYDLYR2_[7]MOD1_PEDF	Modification_Ratio	Procopio and Buckley	S-Trap	30	30	465	1.86e-09	****
LGLGHN[MOD1]QIR2_[6]MOD1_PGS1	Modification_Ratio	Procopio and Buckley	S-Trap	30	30	172	0.221	ns
LLLGYN[MOD1]EISK2_[6]MOD1_OMD	Modification_Ratio	Procopio and Buckley	S-Trap	30	30	297	0.191	ns
MIEN[MOD1]GSLSFLPTLR2_[4]MOD1_PGS1	Modification_Ratio	Procopio and Buckley	S-Trap	30	30	128	0.031	*
M[MOD2]IEN[MOD1]GSLSFLPTLR2_[4]MOD1_PGS1*	Modification_Ratio	Procopio and Buckley	S-Trap	30	30	337	0.031	*
Q[MOD1]AFYIPR2_[1]MOD1_OMD	Modification_Ratio	Procopio and Buckley	S-Trap	30	30	406	0.000153	***
Q[MOD1]TALVELVK2_[1]MOD1_ALBU	Modification_Ratio	Procopio and Buckley	S-Trap	30	30	459	2.61e-08	****
VTGWGN[MOD1]LK2_[6]MOD1_THRB	Modification_Ratio	Procopio and Buckley	S-Trap	30	30	465	1.86e-09	****
HTFM[MOD2]GVVSLGSPSGEVSHPR3_[4]MOD2_FETUA	Modification_Ratio	Procopio and Buckley	S-Trap	30	30	458	3.54e-08	****
IYISGM[MOD2]APRPSLAK3_[6]MOD2_VTNC	Modification_Ratio	Procopio and Buckley	S-Trap	30	30	266	0.503	ns
LSPLGEEM[MOD2]R2_[8]MOD2_APOA1	Modification_Ratio	Procopio and Buckley	S-Trap	30	30	0	1.86e-09	****
M[MOD2]IEN[MOD1]GSLSFLPTLR2_[1]MOD2_PGS1	Modification_Ratio	Procopio and Buckley	S-Trap	30	30	337	0.031	*
SVPM[MOD2]VPPGIK2_[4]MOD2_LUM	Modification_Ratio	Procopio and Buckley	S-Trap	30	30	352	0.0128	*

## Sheet: S6.3
Table S6.3 - Wilcoxon Signed Rank results for "Workflow Two" Proteins
Protein	Factor	Method B	Method C	n1	n2	statistic	p	p.signif
A1AT_HUMAN	Abundance	GuHCl	SDS	30	30	215	0.73	ns
A7XZE4_HUMAN	Abundance	GuHCl	SDS	30	30	303	0.152	ns
AACT_HUMAN	Abundance	GuHCl	SDS	30	30	252	0.7	ns
ACTA_HUMAN	Abundance	GuHCl	SDS	30	30	134	0.0427	*
ACTB_HUMAN	Abundance	GuHCl	SDS	30	30	167	0.184	ns
AEBP1_HUMAN	Abundance	GuHCl	SDS	30	30	78	0.000952	***
ALBU_HUMAN	Abundance	GuHCl	SDS	30	30	257	0.626	ns
ALDOA_HUMAN	Abundance	GuHCl	SDS	30	30	202	0.543	ns
ANT3_HUMAN	Abundance	GuHCl	SDS	30	30	2	5.59e-09	****
ANXA1_HUMAN	Abundance	GuHCl	SDS	30	30	196	0.465	ns
ANXA2_HUMAN	Abundance	GuHCl	SDS	30	30	139	0.0549	ns
ANXA5_HUMAN	Abundance	GuHCl	SDS	30	30	349	0.0155	*
ANXA6_HUMAN	Abundance	GuHCl	SDS	30	30	348	0.0164	*
AOC3_HUMAN	Abundance	GuHCl	SDS	30	30	267	0.49	ns
APOA1_HUMAN	Abundance	GuHCl	SDS	30	30	240	0.887	ns
APOA4_HUMAN	Abundance	GuHCl	SDS	30	30	196	0.465	ns
APOB_HUMAN	Abundance	GuHCl	SDS	30	30	182	0.309	ns
APOE_HUMAN	Abundance	GuHCl	SDS	30	30	142	0.0636	ns
AT1A1_HUMAN	Abundance	GuHCl	SDS	30	30	116	0.0155	*
ATPA_HUMAN	Abundance	GuHCl	SDS	30	30	241	0.871	ns
BASP1_HUMAN	Abundance	GuHCl	SDS	30	30	311	0.109	ns
CHAD_HUMAN	Abundance	GuHCl	SDS	30	30	343	0.0221	*
CLC11_HUMAN	Abundance	GuHCl	SDS	30	30	253	0.685	ns
CLUS_HUMAN	Abundance	GuHCl	SDS	30	30	40	1.6e-05	****
CN37_HUMAN	Abundance	GuHCl	SDS	30	30	253	0.685	ns
CNN1_HUMAN	Abundance	GuHCl	SDS	30	30	314	0.0961	ns
CO1A1_HUMAN	Abundance	GuHCl	SDS	30	30	94	0.00348	**
CO1A2_HUMAN	Abundance	GuHCl	SDS	30	30	266	0.503	ns
CO6A1_HUMAN	Abundance	GuHCl	SDS	30	30	243	0.839	ns
CO6A2_HUMAN	Abundance	GuHCl	SDS	30	30	226	0.903	ns
CO6A3_HUMAN	Abundance	GuHCl	SDS	30	30	270	0.452	ns
COCA1_HUMAN	Abundance	GuHCl	SDS	30	30	129	0.0327	*
COMA1_HUMAN	Abundance	GuHCl	SDS	30	30	151	0.0961	ns
CYTA_HUMAN	Abundance	GuHCl	SDS	30	30	115	0.0145	*
DCD_HUMAN	Abundance	GuHCl	SDS	30	30	162	0.152	ns
DERM_HUMAN	Abundance	GuHCl	SDS	30	30	199	0.503	ns
DESM_HUMAN	Abundance	GuHCl	SDS	30	30	278	0.36	ns
DPYL2_HUMAN	Abundance	GuHCl	SDS	30	30	224	0.871	ns
ENOA_HUMAN	Abundance	GuHCl	SDS	30	30	289	0.253	ns
FA10_HUMAN	Abundance	GuHCl	SDS	30	30	139	0.0549	ns
FA9_HUMAN	Abundance	GuHCl	SDS	30	30	193	0.428	ns
FETUA_HUMAN	Abundance	GuHCl	SDS	30	30	49	4.97e-05	****
FINC_HUMAN	Abundance	GuHCl	SDS	30	30	46	3.45e-05	****
FLNA_HUMAN	Abundance	GuHCl	SDS	30	30	214	0.715	ns
FMOD_HUMAN	Abundance	GuHCl	SDS	30	30	21	8.33e-07	****
G3P_HUMAN	Abundance	GuHCl	SDS	30	30	237	0.935	ns
GNAO_HUMAN	Abundance	GuHCl	SDS	30	30	220	0.808	ns
H4_HUMAN	Abundance	GuHCl	SDS	30	30	282	0.166	ns
HBA_HUMAN	Abundance	GuHCl	SDS	30	30	204	0.57	ns
HBB_HUMAN	Abundance	GuHCl	SDS	30	30	192	0.416	ns
HPT_HUMAN	Abundance	GuHCl	SDS	30	30	165	0.171	ns
HSP7C_HUMAN	Abundance	GuHCl	SDS	30	30	227	0.919	ns
HSPB1_HUMAN	Abundance	GuHCl	SDS	30	30	303	0.152	ns
IBP5_HUMAN	Abundance	GuHCl	SDS	30	30	325	0.0577	ns
IGHG1_HUMAN	Abundance	GuHCl	SDS	30	30	223	0.855	ns
IGHG3_HUMAN	Abundance	GuHCl	SDS	30	30	287	0.271	ns
IGJ_HUMAN	Abundance	GuHCl	SDS	30	30	248	0.761	ns
IGKC_HUMAN	Abundance	GuHCl	SDS	30	30	185	0.339	ns
KNG1_HUMAN	Abundance	GuHCl	SDS	30	30	14	2.05e-07	****
KPYM_HUMAN	Abundance	GuHCl	SDS	30	30	290	0.245	ns
LEG1_HUMAN	Abundance	GuHCl	SDS	30	30	282	0.318	ns
LMNA_HUMAN	Abundance	GuHCl	SDS	30	30	210	0.655	ns
LUM_HUMAN	Abundance	GuHCl	SDS	30	30	19	5.72e-07	****
MBP_HUMAN	Abundance	GuHCl	SDS	30	30	309	0.119	ns
MGP_HUMAN	Abundance	GuHCl	SDS	30	30	147	0.0803	ns
MIME_HUMAN	Abundance	GuHCl	SDS	30	30	70	0.00046	***
MYH11_HUMAN	Abundance	GuHCl	SDS	30	30	252	0.7	ns
MYH9_HUMAN	Abundance	GuHCl	SDS	30	30	345	0.0197	*
MYPR_HUMAN	Abundance	GuHCl	SDS	30	30	208	0.626	ns
NFL_HUMAN	Abundance	GuHCl	SDS	30	30	190	0.393	ns
OLFL3_HUMAN	Abundance	GuHCl	SDS	30	30	275	0.393	ns
OMD_HUMAN	Abundance	GuHCl	SDS	30	30	16	3.15e-07	****
OSTP_HUMAN	Abundance	GuHCl	SDS	30	30	55	9.9e-05	****
PEBP1_HUMAN	Abundance	GuHCl	SDS	30	30	141	0.0606	ns
PEDF_HUMAN	Abundance	GuHCl	SDS	30	30	264	0.529	ns
PGBM_HUMAN	Abundance	GuHCl	SDS	30	30	66	0.000313	***
PGK1_HUMAN	Abundance	GuHCl	SDS	30	30	177	0.262	ns
PGS1_HUMAN	Abundance	GuHCl	SDS	30	30	156	0.119	ns
PGS2_HUMAN	Abundance	GuHCl	SDS	30	30	57	0.000123	***
PPBT_HUMAN	Abundance	GuHCl	SDS	30	30	11	1.02e-07	****
PPIA_HUMAN	Abundance	GuHCl	SDS	30	30	327	0.0523	ns
PRDX1_HUMAN	Abundance	GuHCl	SDS	30	30	152	0.1	ns
PRELP_HUMAN	Abundance	GuHCl	SDS	30	30	169	0.198	ns
PROC_HUMAN	Abundance	GuHCl	SDS	30	30	70	0.00046	***
PROS_HUMAN	Abundance	GuHCl	SDS	30	30	19	5.72e-07	****
PROZ_HUMAN	Abundance	GuHCl	SDS	30	30	20	6.91e-07	****
Q6ZN40_HUMAN	Abundance	GuHCl	SDS	30	30	288	0.262	ns
S10A8_HUMAN	Abundance	GuHCl	SDS	30	30	230	0.968	ns
S10A9_HUMAN	Abundance	GuHCl	SDS	30	30	192	0.416	ns
SIAL_HUMAN	Abundance	GuHCl	SDS	30	30	7	3.54e-08	****
SODE_HUMAN	Abundance	GuHCl	SDS	30	30	184	0.328	ns
SODM_HUMAN	Abundance	GuHCl	SDS	30	30	243	0.839	ns
SPP24_HUMAN	Abundance	GuHCl	SDS	30	30	92	0.00299	**
SPRC_HUMAN	Abundance	GuHCl	SDS	30	30	280	0.18	ns
STXB1_HUMAN	Abundance	GuHCl	SDS	30	30	273	0.416	ns
TAGL_HUMAN	Abundance	GuHCl	SDS	30	30	234	0.984	ns
TBA1A_HUMAN	Abundance	GuHCl	SDS	30	30	250	0.73	ns
TBB2A_HUMAN	Abundance	GuHCl	SDS	30	30	264	0.529	ns
TBB4A_HUMAN	Abundance	GuHCl	SDS	30	30	260	0.584	ns
TBB5_HUMAN	Abundance	GuHCl	SDS	30	30	78	0.000952	***
TENA_HUMAN	Abundance	GuHCl	SDS	30	30	15	2.55e-07	****
TGFB1_HUMAN	Abundance	GuHCl	SDS	30	30	33	5.97e-06	****
THRB_HUMAN	Abundance	GuHCl	SDS	30	30	313	0.1	ns
TITIN_HUMAN	Abundance	GuHCl	SDS	30	30	258	0.612	ns
TM119_HUMAN	Abundance	GuHCl	SDS	30	30	40	1.6e-05	****
TPIS_HUMAN	Abundance	GuHCl	SDS	30	30	92	0.00299	**
TSP1_HUMAN	Abundance	GuHCl	SDS	30	30	171	0.213	ns
TTHY_HUMAN	Abundance	GuHCl	SDS	30	30	90	0.00256	**
VIME_HUMAN	Abundance	GuHCl	SDS	30	30	305	0.14	ns
VTNC_HUMAN	Abundance	GuHCl	SDS	30	30	239	0.903	ns
X1433Z_HUMAN	Abundance	GuHCl	SDS	30	30	180	0.289	ns
ZA2G_HUMAN	Abundance	GuHCl	SDS	30	30	142	0.0636	ns

## Sheet: S6.4
Table S6.4 - Wilcoxon Signed Rank results for "Workflow Two" Peptides; MOD1 refers to the Deamidation specific PTM, MOD2 refers to the Oxidation specific PTM.
Peptide	Factor	Method B	Method C	n1	n2	statistic	p	p.signif
DLYANN[MOD1]VLSGGTTM[MOD2]YPGIADR2_[6]MOD1_ACTA	Modification_Ratio	GuHCl	SDS	30	30	60	0.00017	***
EN[MOD1]AGEDPGLAR2_[2]MOD1_DCD	Modification_Ratio	GuHCl	SDS	30	30	322	0.0667	ns
FQN[MOD1]ALLVR2_[3]MOD1_ALBU	Modification_Ratio	GuHCl	SDS	30	30	291	0.237	ns
IQ[MOD1]AIELEDLLR2_[2]MOD1_PGS1	Modification_Ratio	GuHCl	SDS	30	30	88	0.00219	**
LGLGHN[MOD1]QIR2_[6]MOD1_PGS1	Modification_Ratio	GuHCl	SDS	30	30	296	0.198	ns
LLLGYN[MOD1]EISK2_[6]MOD1_OMD	Modification_Ratio	GuHCl	SDS	30	30	300	0.171	ns
LQ[MOD1]SLFDSPDFSK2_[2]MOD1_PEDF	Modification_Ratio	GuHCl	SDS	30	30	226	0.903	ns
M[MOD2]IEN[MOD1]GSLSFLPTLR2_[4]MOD1_PGS1	Modification_Ratio	GuHCl	SDS	30	30	141	0.0606	ns
MIEN[MOD1]GSLSFLPTLR2_[4]MOD1_PGS1	Modification_Ratio	GuHCl	SDS	30	30	324	0.0606	ns
Q[MOD1]AFYIPR2_[1]MOD1_OMD	Modification_Ratio	GuHCl	SDS	30	30	84	0.00158	**
Q[MOD1]TALVELVK2_[1]MOD1_ALBU	Modification_Ratio	GuHCl	SDS	30	30	134	0.0427	*
VTGWGN[MOD1]LK2_[6]MOD1_THRB	Modification_Ratio	GuHCl	SDS	30	30	73	0.000608	***
DLYANN[MOD1]VLSGGTTM[MOD2]YPGIADR2_[9]MOD2_ACTA	Modification_Ratio	GuHCl	SDS	30	30	60	0.00017	***
DLYANNVLSGGTTM[MOD2]YPGIADR2_[14]MOD2_ACTA	Modification_Ratio	GuHCl	SDS	30	30	405	0.00017	***
EITALAPSTM[MOD2]K2_[10]MOD2_ACTB	Modification_Ratio	GuHCl	SDS	30	30	252	0.7	ns
HTFM[MOD2]GVVSLGSPSGEVSHPR3_[4]MOD2_FETUA	Modification_Ratio	GuHCl	SDS	30	30	107	0.00871	**
IYISGM[MOD2]APRPSLAK3_[6]MOD2_VTNC	Modification_Ratio	GuHCl	SDS	30	30	141	0.0606	ns
LSPLGEEM[MOD2]R2_[8]MOD2_APOA1	Modification_Ratio	GuHCl	SDS	30	30	391	0.000667	***
M[MOD2]FLSFPTTK2_[1]MOD2_HBA	Modification_Ratio	GuHCl	SDS	30	30	257	0.626	ns
M[MOD2]IEN[MOD1]GSLSFLPTLR2_[1]MOD2_PGS1	Modification_Ratio	GuHCl	SDS	30	30	141	0.0606	ns
SVPM[MOD2]VPPGIK2_[4]MOD2_LUM	Modification_Ratio	GuHCl	SDS	30	30	86	0.00186	**

## Sheet: S6.5
Table S6.5 - Wilcoxon Signed Rank results for "Workflow Three" Proteins
Method	Protein	Factor	Type 1	Type 2	n1	n2	statistic	p	p.signif
B	AHSG	Abundance	DDA	DIA	10	10	10	0.084	ns
B	CNN1	Abundance	DDA	DIA	10	10	7	0.0371	*
B	COL1A1	Abundance	DDA	DIA	10	10	45	0.084	ns
B	COL1A2	Abundance	DDA	DIA	10	10	1	0.00391	**
B	COL6A1	Abundance	DDA	DIA	10	10	0	0.00195	**
B	COL6A3	Abundance	DDA	DIA	10	10	15	0.232	ns
B	DCN	Abundance	DDA	DIA	10	10	6	0.0273	*
B	DES	Abundance	DDA	DIA	10	10	54	0.00391	**
B	DPYSL2	Abundance	DDA	DIA	10	10	41	0.193	ns
B	F2	Abundance	DDA	DIA	10	10	10	0.084	ns
B	FLNA	Abundance	DDA	DIA	10	10	55	0.00195	**
B	HBB	Abundance	DDA	DIA	10	10	55	0.00195	**
B	HSPB1	Abundance	DDA	DIA	10	10	55	0.00195	**
B	MBP	Abundance	DDA	DIA	10	10	38	0.322	ns
B	MYH11	Abundance	DDA	DIA	10	10	32	0.695	ns
B	PLP1	Abundance	DDA	DIA	10	10	0	0.00195	**
B	PRELP	Abundance	DDA	DIA	10	10	53	0.00586	**
B	SPARC	Abundance	DDA	DIA	10	10	20	0.492	ns
B	TAGLN	Abundance	DDA	DIA	10	10	45	0.084	ns
B	TPM1	Abundance	DDA	DIA	10	10	55	0.00195	**
B	VIM	Abundance	DDA	DIA	10	10	33	0.625	ns
B	VTN	Abundance	DDA	DIA	10	10	1	0.00391	**
